# Supplementary material for: Enhancing Structural Diversity of Lathyrane Derivatives through Biotransformation by the Marine-Derived Actinomycete Streptomyces puniceus BC-5GB.11
Source: Int J Mol Sci. 2024 Feb 14;25(4):2289. doi: 10.3390/ijms25042289 (PMC10889386; doi:10.3390/ijms25042289)
Supplement: Supplementary file 1 [file ijms-25-02289-s001.zip]

Archive with 1 entries (1 files):
- ijms-2866010-supplementary.pdf
